# Supplementary material for: Development of a Bioinformatics Framework for Identification and Validation of Genomic Biomarkers and Key Immunopathology Processes and Controllers in Infectious and Non-infectious Severe Inflammatory Response Syndrome
Source: Front Immunol. 2020 Mar 31;11:380. doi: 10.3389/fimmu.2020.00380 (PMC7147506; doi:10.3389/fimmu.2020.00380)
Supplement: Supplementary Information S3 — Table S3.1: In the similar entities Select gene biomarker features used in the similar entities analysis. [file Table_3.XLSX]

## Sheet: Table S3.1
Gene Symbol	Alternate Gene Symbol	Description	EntrezGeneID
ALAS1	ALAS1	Homo sapiens aminolevulinate, delta-, synthase 1 (ALAS1), transcript variant 1, mRNA [NM_000688]	211
ALPL	ALPL	Homo sapiens alkaline phosphatase, liver/bone/kidney (ALPL), transcript variant 1, mRNA [NM_000478]	249
AMPD3	AMPD3	Homo sapiens adenosine monophosphate deaminase (isoform E) (AMPD3), transcript variant 3, mRNA [NM_001025390]	272
ANKRD22	ANKRD22	Homo sapiens ankyrin repeat domain 22 (ANKRD22), mRNA [NM_144590]	118932
ARG1	ARG1	Homo sapiens arginase, liver (ARG1), mRNA [NM_000045]	383
ATP2B1	ATP2B1	Homo sapiens ATPase, Ca++ transporting, plasma membrane 1 (ATP2B1), transcript variant 2, mRNA [NM_001682]	490
ATP9A	ATP9A	Homo sapiens ATPase, class II, type 9A (ATP9A), mRNA [NM_006045]	10079
BMX	BMX	Homo sapiens BMX non-receptor tyrosine kinase (BMX), transcript variant 2, mRNA [NM_001721]	660
BPI	BPI	Homo sapiens bactericidal/permeability-increasing protein (BPI), mRNA [NM_001725]	671
BST1	BST1	Homo sapiens bone marrow stromal cell antigen 1 (BST1), mRNA [NM_004334]	683
BTLA	BTLA	Homo sapiens B and T lymphocyte associated (BTLA), transcript variant 1, mRNA [NM_181780]	151888
C19orf45	TEXT45	testis expressed 45	374877
C19orf59	C19orf59	Homo sapiens chromosome 19 open reading frame 59 (C19orf59), mRNA [NM_174918]	199675
C1orf68	C1orf68	Homo sapiens chromosome 1 open reading frame 68 (C1orf68), mRNA [NM_001024679]	100129271
CA4	CA4	Homo sapiens carbonic anhydrase IV (CA4), mRNA [NM_000717]	762
CAMK1D	CAMK1D	Homo sapiens calcium/calmodulin-dependent protein kinase ID (CAMK1D), transcript variant 1, mRNA [NM_020397]	57118
CCR7	CCR7	Homo sapiens chemokine (C-C motif) receptor 7 (CCR7), mRNA [NM_001838]	1236
CD103	ITGAE	integrin subunit alpha E	3682
CD11	ITGAM	integrin subunit alpha M	3684
CD14	CD14	Homo sapiens CD14 molecule (CD14), transcript variant 1, mRNA [NM_000591]	929
CD16	FCGR3A	Fc fragment of IgG receptor IIIa	2214
CD163	CD163	Homo sapiens CD163 molecule (CD163), transcript variant 1, mRNA [NM_004244]	9332
CD163L1	CD163L1	Homo sapiens CD163 molecule-like 1 (CD163L1), mRNA [NM_174941]	283316
CD177	CD177	Homo sapiens CD177 molecule (CD177), mRNA [NM_020406]	57126
CD19	CD19	Homo sapiens CD19 molecule (CD19), mRNA [NM_001770]	930
CD2	CD2	Homo sapiens CD2 molecule (CD2), mRNA [NM_001767]	914
CD20	MS4A1	membrane spanning 4-domains A1	931
CD205	LY75	lymphocyte antigen 75	4065
CD273	PDCD1LG2	programmed cell death 1 ligand 2	80380
CD274	CD274	Homo sapiens CD274 molecule (CD274), mRNA [NM_014143]	29126
CD279	PDCD1	programmed cell death 1	5133
CD3
CD33	CD33	Homo sapiens CD33 molecule (CD33), transcript variant 1, mRNA [NM_001772]	945
CD34	CD34	Homo sapiens CD34 molecule (CD34), transcript variant 2, mRNA [NM_001773]	947
CD38	CD38	Homo sapiens CD38 molecule (CD38), mRNA [NM_001775]	952
CD4	CD4	Homo sapiens CD4 molecule (CD4), mRNA [NM_000616]	920
CD41	ITGA2B	integrin subunit alpha 2b	3674
CD45	PTPRC	protein tyrosine phosphatase receptor type C	5788
CD56	NCAM1	neural cell adhesion molecule 1	4684
CD62P	SELP	selectin Pprovided	6403
CD68	CD68	Homo sapiens CD68 molecule (CD68), transcript variant 1, mRNA [NM_001251]	968
CD78
CD8
CD82	CD82	Homo sapiens CD82 molecule (CD82), transcript variant 1, mRNA [NM_002231]	3732
CD99	CD99	Homo sapiens CD99 molecule (CD99), transcript variant 1, mRNA [NM_002414]	4267
CDADC1	CDADC1	Homo sapiens cytidine and dCMP deaminase domain containing 1 (CDADC1), mRNA [NM_030911]	81602
CEACAM1	CD66	Homo sapiens carcinoembryonic antigen-related cell adhesion molecule 1 (biliary glycoprotein) (CEACAM1), transcript variant 2, mRNA [NM_001024912]	634
CMTM5	CMTM5	Homo sapiens CKLF-like MARVEL transmembrane domain containing 5 (CMTM5), transcript variant 3, mRNA [NM_001037288]	116173
DACH1	DACH1	Homo sapiens dachshund homolog 1 (Drosophila) (DACH1), transcript variant 1, mRNA [NM_080759]	1602
DDAH2	DDAH2	Homo sapiens dimethylarginine dimethylaminohydrolase 2 (DDAH2), mRNA [NM_013974]	23564
DEFA4	DEFA4	Homo sapiens defensin, alpha 4, corticostatin (DEFA4), mRNA [NM_001925]	1669
DPY19L3	DPY19L3	Homo sapiens dpy-19-like 3 (C. elegans) (DPY19L3), mRNA [NM_207325]	147991
ECRP		ribonuclease A family member 2 pseudogene	643332
ELANE	ELA2	elastase, neutrophil expressed	1991
ENTPD7	ENTPD7	Homo sapiens ectonucleoside triphosphate diphosphohydrolase 7 (ENTPD7), mRNA [NM_020354]	57089
EOMES	EOMES	Homo sapiens eomesodermin homolog (Xenopus laevis) (EOMES), mRNA [NM_005442]	8320
EXOSC4	EXOSC4	Homo sapiens exosome component 4 (EXOSC4), mRNA [NM_019037]	54512
FAIM3	FAIM3	Homo sapiens Fas apoptotic inhibitory molecule 3 (FAIM3), transcript variant 1, mRNA [NM_005449]	9214
FGF13	FGF13	Homo sapiens fibroblast growth factor 13 (FGF13), transcript variant 1, mRNA [NM_004114]	2258
FGFBP2	FGFBP2	Homo sapiens fibroblast growth factor binding protein 2 (FGFBP2), mRNA [NM_031950]	83888
FLOT1	FLOT1	Homo sapiens flotillin 1 (FLOT1), mRNA [NM_005803]	10211
FUT7	FUT7	Homo sapiens fucosyltransferase 7 (alpha (1,3) fucosyltransferase) (FUT7), mRNA [NM_004479]	2529
GIMAP4	GIMAP4	Homo sapiens GTPase, IMAP family member 4 (GIMAP4), mRNA [NM_018326]	55303
GML	GML	Homo sapiens glycosylphosphatidylinositol anchored molecule like protein (GML), mRNA [NM_002066]	2765
GNLY	GNLY	Homo sapiens granulysin (GNLY), transcript variant NKG5, mRNA [NM_006433]	10578
GOLGA1	GOLGA1	Homo sapiens golgi autoantigen, golgin subfamily a, 1 (GOLGA1), mRNA [NM_002077]	2800
GPR183	GPR183	Homo sapiens G protein-coupled receptor 183 (GPR183), mRNA [NM_004951]	1880
GPR84	GPR84	Homo sapiens G protein-coupled receptor 84 (GPR84), mRNA [NM_020370]	53831
HLADQB1	IDDM1	major histocompatibility complex, class II, DQ beta 1	3119
HLADRA	HLA-DRA1	major histocompatibility complex, class II, DR alpha	3122
HMBS	HMBS	Homo sapiens hydroxymethylbilane synthase (HMBS), transcript variant 1, mRNA [NM_000190]	3145
HP	HP	Homo sapiens haptoglobin (HP), transcript variant 1, mRNA [NM_005143]	3240
IDI1	IPP1	isopentenyl-diphosphate delta isomerase 1	3422
IDNK	C9orf103	IDNK gluconokinase	414328
IER3	IER3	Homo sapiens immediate early response 3 (IER3), mRNA [NM_003897]	8870
IL2RB	IL2RB	Homo sapiens interleukin 2 receptor, beta (IL2RB), mRNA [NM_000878]	3560
ISG20	ISG20	Homo sapiens interferon stimulated exonuclease gene 20kDa (ISG20), mRNA [NM_002201]	3669
ITGA2B	ITGA2B	Homo sapiens integrin, alpha 2b (platelet glycoprotein IIb of IIb/IIIa complex, antigen CD41) (ITGA2B), mRNA [NM_000419]	3674
ITGB3	ITGB3	Homo sapiens integrin, beta 3 (platelet glycoprotein IIIa, antigen CD61) (ITGB3), mRNA [NM_000212]	3690
ITK	ITK	Homo sapiens IL2-inducible T-cell kinase (ITK), mRNA [NM_005546]	3702
KCNE1	KCNE1	Homo sapiens potassium voltage-gated channel, Isk-related family, member 1 (KCNE1), transcript variant 2, mRNA [NM_000219]	3753
KLRB1	KLRB1	Homo sapiens killer cell lectin-like receptor subfamily B, member 1 (KLRB1), mRNA [NM_002258]	3820
KLRF1	KLRF1	Homo sapiens killer cell lectin-like receptor subfamily F, member 1 (KLRF1), mRNA [NM_016523]	51348
KLRK1	CD314	killer cell lectin like receptor K1	22914
LBH	LBH	Homo sapiens limb bud and heart development homolog (mouse) (LBH), mRNA [NM_030915]	81606
LGALS2	LGALS2	Homo sapiens lectin, galactoside-binding, soluble, 2 (LGALS2), mRNA [NM_006498]	3957
LOC100506175		uncharacterized LOC100506175	100506175
LOC100507244	MAMDC2-AS1	MAMDC2 antisense RNA 1	100507244
LOC439949	PRKCQ-AS1	PRKCQ antisense RNA 1	439949
MAP2K6	MAP2K6	Homo sapiens mitogen-activated protein kinase kinase 6 (MAP2K6), mRNA [NM_002758]	5608
METTL7B	METTL7B	Homo sapiens methyltransferase like 7B (METTL7B), mRNA [NM_152637]	196410
MMP8	MMP8	Homo sapiens matrix metallopeptidase 8 (neutrophil collagenase) (MMP8), mRNA [NM_002424]	4317
MSRA	MSRA	Homo sapiens methionine sulfoxide reductase A (MSRA), transcript variant 1, mRNA [NM_012331]	4482
MYL9	MYL9	Homo sapiens myosin, light chain 9, regulatory (MYL9), transcript variant 2, mRNA [NM_181526]	10398
NECAB1	NECAB1	Homo sapiens N-terminal EF-hand calcium binding protein 1 (NECAB1), mRNA [NM_022351]	64168
NLRC3	NLRC3	Homo sapiens NLR family, CARD domain containing 3 (NLRC3), mRNA [NM_178844]	197358
OLAH	OLAH	Homo sapiens oleoyl-ACP hydrolase (OLAH), transcript variant 2, mRNA [NM_001039702]	55301
OLFM4	OLFM4	Homo sapiens olfactomedin 4 (OLFM4), mRNA [NM_006418]	10562
OSTalpha	OSTalpha	Homo sapiens organic solute transporter alpha (OSTalpha), mRNA [NM_152672]	200931
P2RY10	P2RY10	Homo sapiens purinergic receptor P2Y, G-protein coupled, 10 (P2RY10), transcript variant 1, mRNA [NM_014499]	27334
P2RY14	P2RY14	Homo sapiens purinergic receptor P2Y, G-protein coupled, 14 (P2RY14), transcript variant 2, mRNA [NM_014879]	9934
PCOLCE2	PCOLCE2	Homo sapiens procollagen C-endopeptidase enhancer 2 (PCOLCE2), mRNA [NM_013363]	26577
PFKFB2	PFKFB2	Homo sapiens 6-phosphofructo-2-kinase/fructose-2,6-biphosphatase 2 (PFKFB2), transcript variant 1, mRNA [NM_006212]	5208
PHF7	PHF7	Homo sapiens PHD finger protein 7 (PHF7), transcript variant 2, mRNA [NM_173341]	51533
PLD1	PLD1	Homo sapiens phospholipase D1, phosphatidylcholine-specific (PLD1), transcript variant 1, mRNA [NM_002662]	5337
PRDM5	PRDM5	Homo sapiens PR domain containing 5 (PRDM5), mRNA [NM_018699]	11107
PRKAR2B	PRKAR2B	Homo sapiens protein kinase, cAMP-dependent, regulatory, type II, beta (PRKAR2B), mRNA [NM_002736]	5577
PRKDC	PRKDC	Homo sapiens protein kinase, DNA-activated, catalytic polypeptide (PRKDC), transcript variant 1, mRNA [NM_006904]	5591
PRTN3	PRTN3	Homo sapiens proteinase 3 (PRTN3), mRNA [NM_002777]	5657
RETN	RETN	Homo sapiens resistin (RETN), mRNA [NM_020415]	56729
SIGLEC6	SIGLEC6	Homo sapiens sialic acid binding Ig-like lectin 6 (SIGLEC6), transcript variant 1, mRNA [NM_001245]	946
SLC16A3	SLC16A3	Homo sapiens solute carrier family 16, member 3 (monocarboxylic acid transporter 4) (SLC16A3), transcript variant 1, mRNA [NM_001042422]	9123
SLC22A8	SLC22A8	Homo sapiens solute carrier family 22 (organic anion transporter), member 8 (SLC22A8), mRNA [NM_004254]	9376
TBP	TBP	Homo sapiens TATA box binding protein (TBP), mRNA [NM_003194]	6908
TDRD9	C14orf75	tudor domain containing 9	122402
TESK2	TESK2	Homo sapiens testis-specific kinase 2 (TESK2), mRNA [NM_007170]	10420
TGFB1I1	TGFB1I1	Homo sapiens transforming growth factor beta 1 induced transcript 1 (TGFB1I1), transcript variant 1, mRNA [NM_001042454]	7041
TRBC1	TCRBC1	T cell receptor beta constant 1	T cell receptor beta constant 1provided
TREM1	TREM1	Homo sapiens triggering receptor expressed on myeloid cells 1 (TREM1), mRNA [NM_018643]	54210
TREML1	TREML1	Homo sapiens clone DNA82364 GLTL1825 (UNQ1825) mRNA, complete cds. [AY358357]	340205
TXK	TXK	Homo sapiens TXK tyrosine kinase (TXK), mRNA [NM_003328]	7294
VSTM1	VSTM1	Homo sapiens V-set and transmembrane domain containing 1 (VSTM1), mRNA [NM_198481]	284415
ZDHHC19	ZDHHC19	Homo sapiens zinc finger, DHHC-type containing 19 (ZDHHC19), mRNA [NM_001039617]	131540
